# Supplementary material for: Modeling Within- and Between-Person Differences in the Use of the Middle Category in Likert Scales
Source: Appl Psychol Meas. 2025 Mar 2;49(6):266–81. doi: 10.1177/01466216251322285 (PMC11873858; doi:10.1177/01466216251322285)
Supplement: Supplemental Material - Modeling Within- and Between-Person Differences in the Use of the Middle Category in Likert Scales [file sj-zip-1-apm-10.1177_01466216251322285.zip]

Archive with 5 entries (5 files):
- R code empirical example.R
- R code simulation study.R
- Response_mixture_IRT_for_Likert_scales (35).pdf
- ResponseMixture.c
- RMM.R
