# Supplementary material for: Modeling Within- and Between-Person Differences in the Use of the Middle Category in Likert Scales
Source: Appl Psychol Meas. 2025 Mar 2;49(6):266–81. doi: 10.1177/01466216251322285 (PMC11873858; doi:10.1177/01466216251322285)
Supplement: Supplemental Material - Modeling Within- and Between-Person Differences in the Use of the Middle Category in Likert Scales [file sj-zip-1-apm-10.1177_01466216251322285.zip › R code empirical example.R]

# The code below calls the functions in the file 'RMM.R' that are used to estimate the proposed response mixture model and two alternative models (graded response model and IRTree)
# The algorithm makes use of functions written in C. The C-code can be found in the supplementary file 'ResponseMixture.c'. The C-code needs
# to be compiled to obtain a .dll file before it can be used. To compile the code the following steps should be taken:
#
### 1. Add R bin folder to PATH if it is not already there.
### 2. Install the appropriate version of R-tools (available at https://cran.r-project.org/bin/windows/Rtools/). 
### 3. Add "c:\Rtools\bin;c:\Rtools\gcc-4.6.3\bin;" to PATH (can be done as part of the installation of Rtools). 
### 4. Copy the file ResponseMixture.c to the R-bin directory (for example C:\R\R-3.3.2\bin\x64).
### 5. In Windows command line go to the R-bin directory (e.g., cd C:\R\R-3.3.2\bin\x64).
### 6. In Windows command line type in: R CMD SHLIB ResponseMixture.c, which creates the file ResponseMixture.dll in the R-bin directory.
### 7. Paste the produced file ResponseMixture.dll to your R working directory together with 'RMM.R' and 'ResponseMixture.c'.


#############

#Preparing data for analysis

#############

# load raw data
raw.data=read.csv('Raw_data/Mach.csv',header=TRUE)
# only select the response data
data=raw.data[,1:20] 
# code missing values as missing
data[data==0]=NA
# re-code from 1-5 scores to 0-4 scores
data=data-1
# re-code counterindicative items
data[,c(3,4,6,7,9,10,11,14,16,17)]=4-data[,c(3,4,6,7,9,10,11,14,16,17)]
# remove persons with missing responses
data=data[rowSums(is.na(data))==0,]
# sample 2000 random respondents
P=sample(c(1:nrow(data)),2000)
X=data[P,]
# save the cleaned data
save(X,file='data.RData')

#########

# Estimating models

########


# load the data ready for analysis
load('data.RData')

# load the functions for estimating the models
source('RMM.R')

# fit the response mixture model
res.RMM=RMM(X,12500,2500)
save(res.RMM,file='Mach_RMM.RData')

# credible intervals 
quantile(res.RMM$chains$A,c(0.025,0.975))
quantile(res.RMM$chains$Rho,c(0.025,0.975))

# summary of the item intercepts
summary(res.RMM$est$beta)

# overall proportion of non-informative responses
Z=res.RMM$est$Z
Z[Z==9]=NA
Z=1-Z
# proportion of non-informative responses among middle category responses 
mean(Z,na.rm=TRUE)
Z[is.na(Z)]=0
# overall proportion of non-informative responses
mean(Z)

# convergence diagnostics
x=cbind(res.RMM$chains$Beta[5,],res.RMM$chains$A,res.RMM$chains$Alpha[5,],res.RMM$chains$Delta[5,],res.RMM$chains$Theta[20,],res.RMM$chains$Theta[2020,])
par(mfrow=c(3,2),mar=c(5,5,0.5,0.5))
Main=list(expression(alpha[1]),expression(beta['i']),expression(alpha['2i']),expression(delta['i1']),expression(theta['p1']),expression(theta['p2']))
for(j in 1:6){plot(x[,j],type='l',cex.lab=2,xlab='iteration',ylab=Main[j],cex.axis=1.5)}

# fit the graded response model
res.GRM=GRM(X,12500,2500)
save(res.GRM,file='Mach_GRM.RData')

# fit the IRTree model
res.IRTRee=IRTree(X,12500,2500)
save(res.IRTree,file='Mach_IRTree.RData')
