# Supplementary material for: Modeling Within- and Between-Person Differences in the Use of the Middle Category in Likert Scales
Source: Appl Psychol Meas. 2025 Mar 2;49(6):266–81. doi: 10.1177/01466216251322285 (PMC11873858; doi:10.1177/01466216251322285)
Supplement: Supplemental Material - Modeling Within- and Between-Person Differences in the Use of the Middle Category in Likert Scales [file sj-zip-1-apm-10.1177_01466216251322285.zip › R code simulation study.R]

# The code below calls the functions in the file 'RMM.R' that are used to estimate the proposed response mixture model and two alternative models (graded response model and IRTree)
# The algorithm makes use of functions written in C. The C-code can be found in the supplementary file 'ResponseMixture.c'. The C-code needs
# to be compiled to obtain a .dll file before it can be used. To compile the code the following steps should be taken:
#
### 1. Add R bin folder to PATH if it is not already there.
### 2. Install the appropriate version of R-tools (available at https://cran.r-project.org/bin/windows/Rtools/). 
### 3. Add "c:\Rtools\bin;c:\Rtools\gcc-4.6.3\bin;" to PATH (can be done as part of the installation of Rtools). 
### 4. Copy the file ResponseMixture.c to the R-bin directory (for example C:\R\R-3.3.2\bin\x64).
### 5. In Windows command line go to the R-bin directory (e.g., cd C:\R\R-3.3.2\bin\x64).
### 6. In Windows command line type in: R CMD SHLIB ResponseMixture.c, which creates the file ResponseMixture.dll in the R-bin directory.
### 7. Paste the produced file ResponseMixture.dll to your R working directory together with 'RMM.R' and 'ResponseMixture.c'.

# load necessary functions
source('RMM.R')

# Function for running replications of the simulation study
# replic - which replications to run (sequence of indices)
# n - number of items
# N - number of persons
# m_b - mean of the distribution of item intercepts (proportion of non-infomative response is 0 is m_b=-1000, 10% is m_b=-2.4 and 20% if m_b=-1.6)
# the function generates true values of the parameters, generates data, fits the RMM and GRM, and saves the results
simulate <- function(replic=seq(1,100,1),n=25,N=1000,seed=1,m_b=-1.6){
    set.seed(seed)
    reps <- replic
    reps2 <- replic
    
    # generating true values for the model parameters
    a = matrix(rep(0,2*n),ncol=2)
    a[,1]=rep(1.04,n)/1.7
    a[,2]=runif(n,0.75,1.33)/1.7
    b=rnorm(n,m_b,0.2)*a[,1]
    d=NULL
    cc=seq(-1,1,length=n)
    for(j in 1:n){
        d1=0
        d2=0
        d3=0
        d4=0
        while(((d2-d1)<0.5)||((d3-d2)<0.5)||((d4-d3)<0.5)){
            d1=runif(1,-2,-1)
            d2=runif(1,-1,0)
            d3=runif(1,0,1)
            d4=runif(1,1,2)
        }
        d=rbind(d,c(d1,d2,d3,d4))
    }
    d=apply(d,2,FUN=function(X){(X+cc)*a[,2]})

    t=cbind(rnorm(N),rnorm(N))
    t[,1]=(t[,1]-mean(t[,1]))/sd(t[,1])
    t[,2]=(t[,2]-mean(t[,2]))/sd(t[,2])
    
    # save true values in a file
    save(a,b,d,t,file=paste('NewTreeTrue',N,n,m_b,'.RData',sep=''))

    for(rep in reps){
        print(Sys.time());
        set.seed(Sys.time())
        
        # load the true values of the parameters
        load(file=paste('NewTreeTrue',N,n,m_b,'.RData',sep=''))
        print(rep)

        # generate data
        X=matrix(ncol=n,nrow=N)

        for(i in 1:n){
            for(j in 1:N){
        
                P1= pnorm(a[i,1]*t[j,1]+b[i],0,1,0)*pnorm(a[i,2]*t[j,2]-d[i,1],0,1,0)
                P2= pnorm(a[i,1]*t[j,1]+b[i],0,1,0)*(pnorm(a[i,2]*t[j,2]-d[i,1],0,1,1)-pnorm(a[i,2]*t[j,2]-d[i,2],0,1,1))
                P3= pnorm(a[i,1]*t[j,1]+b[i],0,1,1)
                P4= pnorm(a[i,1]*t[j,1]+b[i],0,1,0)*(pnorm(a[i,2]*t[j,2]-d[i,2],0,1,1)-pnorm(a[i,2]*t[j,2]-d[i,3],0,1,1))
                P5= pnorm(a[i,1]*t[j,1]+b[i],0,1,0)*(pnorm(a[i,2]*t[j,2]-d[i,3],0,1,1)-pnorm(a[i,2]*t[j,2]-d[i,4],0,1,1))
                P6= pnorm(a[i,1]*t[j,1]+b[i],0,1,0)*pnorm(a[i,2]*t[j,2]-d[i,4],0,1,1)
        
                K=rmultinom(1,1,c(P1,P2,P3,P4,P5,P6))
                X[j,i]=c(0:5)[K==1] # different paths to the middle categories are generated serately (i.e., in the simulation we know the true value of Z)
            }
        }

        # recode the data to 5 categories
        XX=X
        X[XX==3]=2
        X[XX==4]=3
        X[XX==5]=4
        # save the true value of Z
        Z.true=XX
        Z.true[XX==0]=9
        Z.true[XX==1]=9
        Z.true[XX==2]=0
        Z.true[XX==3]=1
        Z.true[XX==4]=9
        Z.true[XX==5]=9

        # save the generated data in a file
        save(X,Z.true,file=paste('NewTreeData',rep,N,n,m_b,'.RData',sep='_'))

        t1=Sys.time();
        
        # estimate the response mixture model
        res=RMM(X,1250,250,save.chains=TRUE,DIC=FALSE)
        
        ZZ=res$est$Z*1000
        Theta=res$chains$Theta
        Alpha=res$chains$Alpha
        Beta=rbind(res$chains$Beta,res$chains$A)
        Delta=res$chains$Delta
        # save the results in a file
        save(ZZ,Theta,Alpha,Delta,Beta,file=paste('NewTreeRes',rep,N,n,m_b,'.RData',sep='_'))

    }


    for(rep in reps2){
        # estimate the graded response model
        res=GRM(X,1250,250,save.chains=TRUE,DIC=FALSE)
        Th=res$chains$Th
        A=res$chains$A
        D=res$chains$D
        # save results in a file
        save(Th,A,D,file=paste('GRMRes',rep,N,n,m_b,'.RData',sep='_'))
    
    }
}

############

# Running the study

############

# n = 25, N = 1000 (6 parallel runs, started at 13:12 on 08-03-18) (about 8 hours)
simulate(replic=seq(1,50,1),n=25,N=1000,seed=1,m_b=-1.6)
simulate(replic=seq(51,100,1),n=25,N=1000,seed=2,m_b=-1.6)

simulate(replic=seq(1,50,1),n=25,N=1000,seed=3,m_b=-2.4)
simulate(replic=seq(51,100,1),n=25,N=1000,seed=4,m_b=-2.4)

simulate(replic=seq(1,50,1),n=25,N=1000,seed=5,m_b=-1000)
simulate(replic=seq(51,100,1),n=25,N=1000,seed=6,m_b=-1000)


# n = 50, N = 1000 (6 parallel runs, started at xx) (about 16 hours)
simulate(replic=seq(1,50,1),n=50,N=1000,seed=7,m_b=-1.6)
simulate(replic=seq(51,100,1),n=50,N=1000,seed=8,m_b=-1.6)

simulate(replic=seq(1,50,1),n=50,N=1000,seed=9,m_b=-2.4)
simulate(replic=seq(51,100,1),n=50,N=1000,seed=10,m_b=-2.4)

simulate(replic=seq(1,50,1),n=50,N=1000,seed=11,m_b=-1000)
simulate(replic=seq(51,100,1),n=50,N=1000,seed=12,m_b=-1000)


# n = 25, N = 2000 (6 parallel runs, started at xx) (about 19 hours)
simulate(replic=seq(1,50,1),n=25,N=2000,seed=13,m_b=-1.6)
simulate(replic=seq(51,100,1),n=25,N=2000,seed=14,m_b=-1.6)

simulate(replic=seq(1,50,1),n=25,N=2000,seed=15,m_b=-2.4)
simulate(replic=seq(51,100,1),n=25,N=2000,seed=16,m_b=-2.4)

simulate(replic=seq(1,50,1),n=25,N=2000,seed=17,m_b=-1000)
simulate(replic=seq(51,100,1),n=25,N=2000,seed=18,m_b=-1000)


# n = 50, N = 2000 (6 parallel runs, started at xx) (about 28 hours)
simulate(replic=seq(1,50,1),n=50,N=2000,seed=19,m_b=-1.6)
simulate(replic=seq(51,100,1),n=50,N=2000,seed=20,m_b=-1.6)

simulate(replic=seq(1,50,1),n=50,N=2000,seed=21,m_b=-2.4)
simulate(replic=seq(51,100,1),n=50,N=2000,seed=22,m_b=-2.4)

simulate(replic=seq(1,50,1),n=50,N=2000,seed=23,m_b=-1000)
simulate(replic=seq(51,100,1),n=50,N=2000,seed=24,m_b=-1000)

##########

# Summarizing all the results

########## 

true_t=list()
true_a=list()
true_d=list()
est1=list()
est2=list()
g=0
for(N in c(1000,2000)){
    for(n in c(25,50)){
        for(m_b in c(c(-1000,-1.6,-2.4))){# first 0, then 20, then 10 percent missing
            g=g+1
            load(file=paste('NewTreeTrue',N,n,m_b,'.RData',sep=''))
            true_t[[g]]=t[,2]
            true_a[[g]]=a[,2]
            true_d[[g]]=c(d)
            est1[[g]]=list(Th=matrix(0,ncol=100,nrow=N),A=matrix(0,ncol=100,nrow=n),D=matrix(0,ncol=100,nrow=4*n))
            est2[[g]]=est1[[g]]
            for(rep in c(1:100)){
                load(file=paste('NewTreeData',rep,N,n,m_b,'.RData',sep='_'))
                load(file=paste('NewTreeRes',rep,N,n,m_b,'.RData',sep='_'))
                
                est1[[g]]$Th[,rep]=rowMeans(Theta[(N+1):(2*N),251:1250])
                est1[[g]]$A[,rep]=rowMeans(Alpha[,251:1250])
                est1[[g]]$D[,rep]=rowMeans(Delta[,251:1250])
                
                load(file=paste('GRMRes',rep,N,n,m_b,'.RData',sep='_'))
                
                est2[[g]]$Th[,rep]=rowMeans(Th[,251:1250])
                est2[[g]]$A[,rep]=rowMeans(A[,251:1250])
                est2[[g]]$D[,rep]=rowMeans(D[,251:1250])
            }
        }
    }
}

Bias1=list()
Var1=list()
MSE1=list()
Bias2=list()
Var2=list()
MSE2=list()
Est1=list()
Est2=list()

for(g in 1:12){
    Bias1[[g]]=list(Th=abs(rowMeans(est1[[g]]$Th)-true_t[[g]]),A=abs(rowMeans(est1[[g]]$A)-true_a[[g]]),D=abs(rowMeans(est1[[g]]$D)-true_d[[g]]))
    Bias2[[g]]=list(Th=abs(rowMeans(est2[[g]]$Th)-true_t[[g]]),A=abs(rowMeans(est2[[g]]$A)-true_a[[g]]),D=abs(rowMeans(est2[[g]]$D)-true_d[[g]]))
    Var1[[g]]=list(Th=apply(est1[[g]]$Th,1,var),A=apply(est1[[g]]$A,1,var),D=apply(est1[[g]]$D,1,var))
    Var2[[g]]=list(Th=apply(est2[[g]]$Th,1,var),A=apply(est1[[g]]$A,1,var),D=apply(est1[[g]]$D,1,var))
    MSE1[[g]]=list(Th=rowMeans(apply(est1[[g]]$Th,2,FUN=function(X){(X-true_t[[g]])^2})),A=rowMeans(apply(est1[[g]]$A,2,FUN=function(X){(X-true_a[[g]])^2})),D=rowMeans(apply(est1[[g]]$D,2,FUN=function(X){(X-true_d[[g]])^2})))
    MSE2[[g]]=list(Th=rowMeans(apply(est2[[g]]$Th,2,FUN=function(X){(X-true_t[[g]])^2})),A=rowMeans(apply(est2[[g]]$A,2,FUN=function(X){(X-true_a[[g]])^2})),D=rowMeans(apply(est2[[g]]$D,2,FUN=function(X){(X-true_d[[g]])^2})))
    Est1[[g]]=list(Th=rowMeans(est1[[g]]$Th),A=rowMeans(est1[[g]]$A),D=rowMeans(est1[[g]]$D))
    Est2[[g]]=list(Th=rowMeans(est2[[g]]$Th),A=rowMeans(est2[[g]]$A),D=rowMeans(est2[[g]]$D))
}

resTh=mapply(b1=Bias1,v1=Var1,m1=MSE1,b2=Bias2,v2=Var2,m2=MSE2,FUN=function(b1,v1,m1,b2,v2,m2){H=list(b1[[1]],v1[[1]],m1[[1]],b2[[1]],v2[[1]],m2[[1]]);return(sapply(H,mean))})
resA=mapply(b1=Bias1,v1=Var1,m1=MSE1,b2=Bias2,v2=Var2,m2=MSE2,FUN=function(b1,v1,m1,b2,v2,m2){H=list(b1[[2]],v1[[2]],m1[[2]],b2[[2]],v2[[2]],m2[[2]]);return(sapply(H,mean))})
resD=mapply(b1=Bias1,v1=Var1,m1=MSE1,b2=Bias2,v2=Var2,m2=MSE2,FUN=function(b1,v1,m1,b2,v2,m2){H=list(b1[[3]],v1[[3]],m1[[3]],b2[[3]],v2[[3]],m2[[3]]);return(sapply(H,mean))})

save(true_t,true_a,true_d,est1,est2,Est1,Est2,Bias1,Bias2,MSE1,MSE2,resTh,resA,resD,file='All_estimates_Simulation.RData')
# All individual data and result files are stored on the hard drive. The summary of all the results (including estimates from each replication are in the file All_estimates.RData)


# Making plots for the paper

load(file='All_estimates_Simulation.RData')

par(mfrow=c(1,2))
par(mar=c(5.5,4.5,0.5,0.5))
j=5 # condition with N=1000, n=50 and 20% missing
plot(true_t[[j]],Est2[[j]]$Th,xlab='True values',ylab='GRM-estimate',sub='a)');abline(a=0,b=1)
plot(true_t[[j]],Est1[[j]]$Th,xlab='True values',ylab='RMM-estimate',sub='b)');abline(a=0,b=1)

par(mfrow=c(1,2))
par(mar=c(5.5,4.5,0.5,0.5))
plot(true_a[[j]],Est2[[j]]$A,xlab='True values',ylab='GRM-estimate',sub='a)',ylim=c(0.4,0.8),xlim=c(0.4,0.8));abline(a=0,b=1)
plot(true_a[[j]],Est1[[j]]$A,xlab='True values',ylab='RMM-estimate',sub='b)',ylim=c(0.4,0.8),xlim=c(0.4,0.8));abline(a=0,b=1)


par(mfrow=c(1,2))
par(mar=c(5.5,4.5,0.5,0.5))
plot(true_d[[j]],Est2[[j]]$D,xlab='True values',ylab='GRM-estimate',sub='a)',col=c(rep(1,50),rep(2,50),rep(3,50),rep(4,50)));abline(a=0,b=1)
plot(true_d[[j]],Est1[[j]]$D,xlab='True values',ylab='RMM-estimate',sub='a)',col=c(rep(1,50),rep(2,50),rep(3,50),rep(4,50)));abline(a=0,b=1)
legend(0,-1,col=c(1:4),pch=1,legend=c(expression(delta['1i']),expression(delta['2i']),expression(delta['3i']),expression(delta['4i'])))
