# Supplementary material for: Modeling Within- and Between-Person Differences in the Use of the Middle Category in Likert Scales
Source: Appl Psychol Meas. 2025 Mar 2;49(6):266–81. doi: 10.1177/01466216251322285 (PMC11873858; doi:10.1177/01466216251322285)
Supplement: Supplemental Material - Modeling Within- and Between-Person Differences in the Use of the Middle Category in Likert Scales [file sj-zip-1-apm-10.1177_01466216251322285.zip › ResponseMixture.c]

#include <R.h>
#include <math.h>
#include <Rmath.h>


void RMM(int*X1,double*Y1,int*X2,double*Y2,int*Z,double*t,double*a,double*b,double*d,int*N,int*I,double*rho,int*nH,double*mB,double*vB){
  /* X1 - binary response in the 1st node (length N*I), Y1 - augmented continuous response in the 1st node (length N*I),
   * X2 - categorical response in the 2nd node (length N*I), Y2 - augmented continuous response in the 2nd node (length N*I),
   * Z - augmented indicator of whether the middle response is non-infomative (0) or informative (1), non-middle response get a value of 9 (length N*I),
   * t - person parameters (length 2*N), a - item slopes in the 1st (same value repeated for all items) and 2nd node (length 2*I), b - item intercepts in the 1st node (length I),
   * d - item thresholds in the 2nd node (length 4*I), rho - correlation between the person parameters, 
   * nH - will Z be sampled (1 - no, 0 - yes),
   * mB - prior mean for the item intercepts in the 1st node, vB - prior variance for the iten intercepts in the 1st node
   */
  /* creating auxillary objects used in sampling*/
  double M=0;
  double S=0;
  double b_star=0;
  double L=0;
  double u=0;
  GetRNGstate();
    for(int h=0;h<2;h++){/* every iterations is repeated twice (thinning), only the second iteration would be saved*/
      for(int g=0;g<5;g++){/* Steps 1-4 (augmented responses, person parameters, common slope, and item intercepts) are sampled multiple times because of high autocorrelation*/
        /* Step 1: Sample augmented continuous response in the 1st node*/
        for(int i=0;i<I[0];i++){/* loop over items */
          for(int j=0;j<N[0];j++){/* loop over persons */
            if(X1[j+i*N[0]]==1){
              u=runif(pnorm(0,a[i]*t[j]+b[i],1,1,0),1);
            }
            if(X1[j+i*N[0]]==0){
              u=runif(0,pnorm(0,a[i]*t[j]+b[i],1,1,0));
            }
            Y1[j+i*N[0]]=qnorm(u,a[i]*t[j]+b[i],1,1,0);
          }
        }
        /* Step 2 (sample person parameters in the 1st node)*/
        for(int j=0;j<N[0];j++){
          M=rho[0]*t[j+N[0]]/(1-rho[0]*rho[0]);
          S=1/(1-rho[0]*rho[0]);
          for(int i=0;i<I[0];i++){
            if(X1[j+i*N[0]]!=9){
              M=M+a[i]*(Y1[j+i*N[0]]-b[i]);/* all a[i], i\in[1:n] are equal to each other*/
              S=S+a[i]*a[i];
            }
          }
          S=1/S;
          M=M*S;
          t[j]=rnorm(M,sqrt(S));
        }
        /* Step 3: Sample the slope in the first node (same for all items)*/ 
        M=0.5/0.25;
        S=1/0.25;
        for(int i=0;i<I[0];i++){/* calculating the posterior mean and posterior variance for the truncated normal*/
          for(int j=0;j<N[0];j++){
            if(X1[j+i*N[0]]!=9){
              M=M+t[j]*(Y1[j+i*N[0]]-b[i]);
              S=S+t[j]*t[j];
            }
          }
        }
        S=1/S;
        M=M*S;
        a[0]=-1;
        while(a[0]<0){/* sample from the normal distribution until the value is positive*/
          a[0]=rnorm(M,sqrt(S));
        }
        for(int i=1;i<I[0];i++){/* all items have the same slope*/
          a[i]=a[0];
        }
        /* Step 4: sample intercept parameters in the 1st node*/
        for(int i=0;i<I[0];i++){
          M=mB[0]/vB[0];
          S=1/vB[0];
          for(int j=0;j<N[0];j++){/* computing the mean and the variance of the conditional posterior*/
            if(X1[j+i*N[0]]!=9){
              M=M+(Y1[j+i*N[0]]-a[i]*t[j]);
              S=S+1;
            }
          }
          S=1/S;
          M=M*S;
          b[i]=rnorm(M,sqrt(S));
        }
      }
      /*Step 5: sampling augmented continuous responses in the 2nd node*/
      for(int i=0;i<I[0];i++){
        for(int j=0;j<N[0];j++){
          if(X2[j+i*N[0]]==0){
            u=runif(0,pnorm(d[i],a[i+I[0]]*t[j+N[0]],1,1,0));
          }
          if(X2[j+i*N[0]]==1){
            u=runif(pnorm(d[i],a[i+I[0]]*t[j+N[0]],1,1,0),pnorm(d[i+I[0]],a[i+I[0]]*t[j+N[0]],1,1,0));
          }
          if(X2[j+i*N[0]]==2){
            u=runif(pnorm(d[i+I[0]],a[i+I[0]]*t[j+N[0]],1,1,0),pnorm(d[i+2*I[0]],a[i+I[0]]*t[j+N[0]],1,1,0));
          }
          if(X2[j+i*N[0]]==3){
            u=runif(pnorm(d[i+2*I[0]],a[i+I[0]]*t[j+N[0]],1,1,0),pnorm(d[i+3*I[0]],a[i+I[0]]*t[j+N[0]],1,1,0));
          }
          if(X2[j+i*N[0]]==4){
            u=runif(pnorm(d[i+3*I[0]],a[i+I[0]]*t[j+N[0]],1,1,0),1);
          }
          Y2[j+i*N[0]]=qnorm(u,a[i+I[0]]*t[j+N[0]],1,1,0);
        }
      }
      /*Step 6: sampling person parameters in the 2nd node*/
      for(int j=0;j<N[0];j++){
        M=rho[0]*t[j]/(1-rho[0]*rho[0]);
        S=1/(1-rho[0]*rho[0]);
        for(int i=0;i<I[0];i++){
          if(X2[j+i*N[0]]!=9){
            M=M+a[i+I[0]]*(Y2[j+i*N[0]]);
            S=S+a[i+I[0]]*a[i+I[0]];
          }
        }
        S=1/S;
        M=M*S;
        t[j+N[0]]=rnorm(M,sqrt(S));
      }
      /* Step 7: sampling item slopes in the 2nd node*/
      for(int i=0;i<I[0];i++){
        M=0.5/4;
        S=1/4;
        for(int j=0;j<N[0];j++){
          if(X2[j+i*N[0]]!=9){
            M=M+t[j+N[0]]*(Y2[j+i*N[0]]);
            S=S+t[j+N[0]]*t[j+N[0]];
          }
        }
        S=1/S;
        M=M*S;
        a[i+I[0]]=-1;
        while(a[i+I[0]]<0){
          a[i+I[0]]=rnorm(M,sqrt(S));
        }
      }
      /* Step 8: sample item thresholds in the 2nd node*/
      for(int g=0;g<5;g++){/* the step is repeated multiple times because of low acceptance rate of Metropolis-Hastings*/
        for(int i=0;i<I[0];i++){
          b_star=1+d[i+I[0]];
          while((b_star<(-5))||(b_star>d[i+I[0]])){
            b_star=rnorm(d[i],0.05);
          }
          L=log(pnorm(d[i+I[0]],b_star,0.01,1,0)-pnorm(-5,b_star,0.01,1,0))-log(pnorm(d[i+I[0]],d[i],0.01,1,0)-pnorm(-5,d[i],0.01,1,0));
          for(int j=0;j<N[0];j++){
            if(X2[j+i*N[0]]==0){
              L=L+pnorm(a[i+I[0]]*t[j+N[0]]-b_star,0,1,0,1)-pnorm(a[i+I[0]]*t[j+N[0]]-d[i],0,1,0,1);
            }
            if(X2[j+i*N[0]]==1){
              L=L+log(pnorm(a[i+I[0]]*t[j+N[0]]-b_star,0,1,1,0)-pnorm(a[i+I[0]]*t[j+N[0]]-d[i+I[0]],0,1,1,0))-log(pnorm(a[i+I[0]]*t[j+N[0]]-d[i],0,1,1,0)-pnorm(a[i+I[0]]*t[j+N[0]]-d[i+I[0]],0,1,1,0));
            }
          }
          if(log(runif(0,1))<L){
            d[i]=b_star;
          }
          
          b_star=1+d[i+2*I[0]];
          while((b_star>d[i+2*I[0]])||(b_star<d[i])){
            b_star=rnorm(d[i+I[0]],0.05);
          }
          L=log(pnorm(d[i+2*I[0]],b_star,0.01,1,0)-pnorm(d[i],b_star,0.01,1,0))-log(pnorm(d[i+2*I[0]],d[i+I[0]],0.01,1,0)-pnorm(d[i],d[i+I[0]],0.01,1,0));
          for(int j=0;j<N[0];j++){
            if(X2[j+i*N[0]]==1){
              L=L+log(pnorm(a[i+I[0]]*t[j+N[0]]-d[i],0,1,1,0)-pnorm(a[i+I[0]]*t[j+N[0]]-b_star,0,1,1,0))-log(pnorm(a[i+I[0]]*t[j+N[0]]-d[i],0,1,1,0)-pnorm(a[i+I[0]]*t[j+N[0]]-d[i+I[0]],0,1,1,0));
            }
            if(X2[j+i*N[0]]==2){
              L=L+log(pnorm(a[i+I[0]]*t[j+N[0]]-b_star,0,1,1,0)-pnorm(a[i+I[0]]*t[j+N[0]]-d[i+2*I[0]],0,1,1,0))-log(pnorm(a[i+I[0]]*t[j+N[0]]-d[i+I[0]],0,1,1,0)-pnorm(a[i+I[0]]*t[j+N[0]]-d[i+2*I[0]],0,1,1,0));
            }
          }
          if(log(runif(0,1))<L){
            d[i+I[0]]=b_star;
          }
          
          b_star=1+d[i+3*I[0]];
          while((b_star>d[i+3*I[0]])||(b_star<d[i+I[0]])){
            b_star=rnorm(d[i+2*I[0]],0.05);
          }
          L=log(pnorm(d[i+3*I[0]],b_star,0.01,1,0)-pnorm(d[i+I[0]],b_star,0.01,1,0))-log(pnorm(d[i+3*I[0]],d[i+2*I[0]],0.01,1,0)-pnorm(d[i+I[0]],d[i+2*I[0]],0.01,1,0));
          for(int j=0;j<N[0];j++){
            if(X2[j+i*N[0]]==2){
              L=L+log(pnorm(a[i+I[0]]*t[j+N[0]]-d[i+I[0]],0,1,1,0)-pnorm(a[i+I[0]]*t[j+N[0]]-b_star,0,1,1,0))-log(pnorm(a[i+I[0]]*t[j+N[0]]-d[i+I[0]],0,1,1,0)-pnorm(a[i+I[0]]*t[j+N[0]]-d[i+2*I[0]],0,1,1,0));
            }
            if(X2[j+i*N[0]]==3){
              L=L+log(pnorm(a[i+I[0]]*t[j+N[0]]-b_star,0,1,1,0)-pnorm(a[i+I[0]]*t[j+N[0]]-d[i+3*I[0]],0,1,1,0))-log(pnorm(a[i+I[0]]*t[j+N[0]]-d[i+2*I[0]],0,1,1,0)-pnorm(a[i+I[0]]*t[j+N[0]]-d[i+3*I[0]],0,1,1,0));
            }
          }
          if(log(runif(0,1))<L){
            d[i+2*I[0]]=b_star;
          }
          
          b_star=d[i+2*I[0]]-1;
          while((b_star<d[i+2*I[0]])||(b_star>5)){
            b_star=rnorm(d[i+3*I[0]],0.05);
          }
          L=log(pnorm(5,b_star,0.01,1,0)-pnorm(d[i+2*I[0]],b_star,0.01,1,0))-log(pnorm(5,d[i+3*I[0]],0.01,1,0)-pnorm(d[i+2*I[0]],d[i+3*I[0]],0.01,1,0));
          for(int j=0;j<N[0];j++){
            if(X2[j+i*N[0]]==3){
              L=L+log(pnorm(a[i+I[0]]*t[j+N[0]]-d[i+2*I[0]],0,1,1,0)-pnorm(a[i+I[0]]*t[j+N[0]]-b_star,0,1,1,0))-log(pnorm(a[i+I[0]]*t[j+N[0]]-d[i+2*I[0]],0,1,1,0)-pnorm(a[i+I[0]]*t[j+N[0]]-d[i+3*I[0]],0,1,1,0));
            }
            if(X2[j+i*N[0]]==4){
              L=L+pnorm(a[i+I[0]]*t[j+N[0]]-b_star,0,1,1,1)-pnorm(a[i+I[0]]*t[j+N[0]]-d[i+3*I[0]],0,1,1,1);
            }
          }
          if(log(runif(0,1))<L){
            d[i+3*I[0]]=b_star;
          }
        }
      }
      /* Step 9: sample the augmented indicator Z of whether the middle category is non-informative (0) or informative (1)*/
      if(nH[0]<1){/* step 9 is taken only after the first nH iterations*/
        for(int j=0;j<N[0];j++){
          for(int i=0;i<I[0];i++){
            if(Z[j+i*N[0]]!=9){
              L=pnorm(a[i]*t[j]+b[i],0,1,1,1)-pnorm(a[i]*t[j]+b[i],0,1,0,1)-log(pnorm(a[i+I[0]]*t[j+N[0]]-d[i+I[0]],0,1,1,0)-pnorm(a[i+I[0]]*t[j+N[0]]-d[i+2*I[0]],0,1,1,0));
              L=1/(1+exp(L));
              Z[j+i*N[0]]=0;
              if(runif(0,1)<L){
                Z[j+i*N[0]]=1;
              }
              if(Z[j+i*N[0]]==0){
                X1[j+i*N[0]]=1;
                X2[j+i*N[0]]=9;
              }
              if(Z[j+i*N[0]]==1){
                X1[j+i*N[0]]=0;
                X2[j+i*N[0]]=2;
              }
            }
          }
        }
      }
    }
  
  PutRNGstate();
}

void IRTree(int*X1,double*Y1,int*X2,double*Y2,double*t,double*a,double*b,double*d,int*N,int*I,double*rho,double*mB,double*vB){
  /* X1 - binary response in the 1st node (length N*I), Y1 - augmented continuous response in the 1st node (length N*I),
   * X2 - categorical response in the 2nd node (length N*I), Y2 - augmented continuous response in the 2nd node (length N*I),
   * t - person parameters (length 2*N), a - item slopes in the 1st (same value repeated for all items) and 2nd node (length 2*I), b - item intercepts in the 1st node (length I),
   * d - item thresholds in the 2nd node (length 3*I), rho - correlation between the person parameters, 
   * mB - prior mean for the item intercepts in the 1st node, vB - prior variance for the iten intercepts in the 1st node
   */
      /* creating auxillary objects used in sampling*/
      double M=0;
      double S=0;
      double b_star=0;
      double L=0;
      double u=0;
      GetRNGstate();
      for(int h=0;h<2;h++){ /* an iteration is repeated twice and only the second set of sampled values is saved (i.e., thinning) */
          for(int g=0;g<5;g++){/* Steps 1-4 are repeated multiple times to decrease autocorrelation for the parameters in the 1st node*/
            for(int i=0;i<I[0];i++){/* Step 1 (data augmentation in node 1)*/
              for(int j=0;j<N[0];j++){
                if(X1[j+i*N[0]]==1){
                  u=runif(pnorm(0,a[i]*t[j]+b[i],1,1,0),1);
                }
                if(X1[j+i*N[0]]==0){
                  u=runif(0,pnorm(0,a[i]*t[j]+b[i],1,1,0));
                }
                Y1[j+i*N[0]]=qnorm(u,a[i]*t[j]+b[i],1,1,0);
              }
            }
            for(int j=0;j<N[0];j++){/* Step 2 (sample person parameters in the 1st node)*/
              M=rho[0]*t[j+N[0]]/(1-rho[0]*rho[0]);
              S=1/(1-rho[0]*rho[0]);
              for(int i=0;i<I[0];i++){
                if(X1[j+i*N[0]]!=9){
                  M=M+a[i]*(Y1[j+i*N[0]]-b[i]);/* all a[i], i\in[1:n] are equal to each other*/
                  S=S+a[i]*a[i];
                }
              }
              S=1/S;
              M=M*S;
              t[j]=rnorm(M,sqrt(S));
            }
            /* Step 3: Sample the slope in the first node (same for all items)*/ 
            M=0.5/0.25;
            S=1/0.25;
            for(int i=0;i<I[0];i++){/* calculating the posterior mean and posterior variance for the truncated normal*/
            for(int j=0;j<N[0];j++){
              if(X1[j+i*N[0]]!=9){
                M=M+t[j]*(Y1[j+i*N[0]]-b[i]);
                S=S+t[j]*t[j];
              }
            }
            }
            S=1/S;
            M=M*S;
            a[0]=-1;
            while(a[0]<0){/* sample from the normal distribution until the value is positive*/
              a[0]=rnorm(M,sqrt(S));
            }
            for(int i=1;i<I[0];i++){/* all items have the same slope*/
              a[i]=a[0];
            }
            
            /* Step 4: sample intercept parameters in the 1st node*/
            for(int i=0;i<I[0];i++){
              M=mB[0]/vB[0];
              S=1/vB[0];
              for(int j=0;j<N[0];j++){/* computing the mean and the variance of the conditional posterior*/
                if(X1[j+i*N[0]]!=9){
                  M=M+(Y1[j+i*N[0]]-a[i]*t[j]);
                  S=S+1;
                }
              }
              S=1/S;
              M=M*S;
              b[i]=rnorm(M,sqrt(S));
             }
          }
          
          /* Step 5: data augmentation in node 2*/   
          for(int i=0;i<I[0];i++){
            for(int j=0;j<N[0];j++){
              if(X2[j+i*N[0]]==0){
                u=runif(0,pnorm(d[i],a[i+I[0]]*t[j+N[0]],1,1,0));
              }
              if(X2[j+i*N[0]]==1){
                u=runif(pnorm(d[i],a[i+I[0]]*t[j+N[0]],1,1,0),pnorm(d[i+I[0]],a[i+I[0]]*t[j+N[0]],1,1,0));
              }
              if(X2[j+i*N[0]]==2){
                u=runif(pnorm(d[i+I[0]],a[i+I[0]]*t[j+N[0]],1,1,0),pnorm(d[i+2*I[0]],a[i+I[0]]*t[j+N[0]],1,1,0));
              }
              if(X2[j+i*N[0]]==3){
                u=runif(pnorm(d[i+2*I[0]],a[i+I[0]]*t[j+N[0]],1,1,0),1);
              }
              Y2[j+i*N[0]]=qnorm(u,a[i+I[0]]*t[j+N[0]],1,1,0);
            }
          }
          /* Step 6: Sample person parameters in the second node*/
              for(int j=0;j<N[0];j++){
                
                M=rho[0]*t[j]/(1-rho[0]*rho[0]);
                S=1/(1-rho[0]*rho[0]);
                for(int i=0;i<I[0];i++){
                  if(X2[j+i*N[0]]!=9){
                    M=M+a[i+I[0]]*(Y2[j+i*N[0]]);
                    S=S+a[i+I[0]]*a[i+I[0]];
                  }
                }
                S=1/S;
                M=M*S;
                t[j+N[0]]=rnorm(M,sqrt(S));
              }
              
          /* Step 7: Sample item slopes in the second node of the tree*/
              for(int i=0;i<I[0];i++){
                
                M=0.5/4;
                S=1/4;
                for(int j=0;j<N[0];j++){
                  if(X2[j+i*N[0]]!=9){
                    M=M+t[j+N[0]]*(Y2[j+i*N[0]]);
                    S=S+t[j+N[0]]*t[j+N[0]];
                  }
                }
                S=1/S;
                M=M*S;
                a[i+I[0]]=-1;
                while(a[i+I[0]]<0){
                  a[i+I[0]]=rnorm(M,sqrt(S));
                }
              }
          /*Step 8: sample threshold parameters in the second node*/
              for(int g=0;g<5;g++){/*the step is repeated multiple times because the MH-acceptance rate is low*/
                for(int i=0;i<I[0];i++){
                  b_star=1+d[i+I[0]];
                  while((b_star<(-5))||(b_star>d[i+I[0]])){
                    b_star=rnorm(d[i],0.05);
                  }
                  L=log(pnorm(d[i+I[0]],b_star,0.01,1,0)-pnorm(-5,b_star,0.01,1,0))-log(pnorm(d[i+I[0]],d[i],0.01,1,0)-pnorm(-5,d[i],0.01,1,0));
                  for(int j=0;j<N[0];j++){
                    if(X2[j+i*N[0]]==0){
                      L=L+pnorm(a[i+I[0]]*t[j+N[0]]-b_star,0,1,0,1)-pnorm(a[i+I[0]]*t[j+N[0]]-d[i],0,1,0,1);
                    }
                    if(X2[j+i*N[0]]==1){
                      L=L+log(pnorm(a[i+I[0]]*t[j+N[0]]-b_star,0,1,1,0)-pnorm(a[i+I[0]]*t[j+N[0]]-d[i+I[0]],0,1,1,0))-log(pnorm(a[i+I[0]]*t[j+N[0]]-d[i],0,1,1,0)-pnorm(a[i+I[0]]*t[j+N[0]]-d[i+I[0]],0,1,1,0));
                    }
                  }
                  if(log(runif(0,1))<L){
                    d[i]=b_star;
                  }
                  
                  b_star=1+d[i+2*I[0]];
                  while((b_star>d[i+2*I[0]])||(b_star<d[i])){
                    b_star=rnorm(d[i+I[0]],0.05);
                  }
                  L=log(pnorm(d[i+2*I[0]],b_star,0.01,1,0)-pnorm(d[i],b_star,0.01,1,0))-log(pnorm(d[i+2*I[0]],d[i+I[0]],0.01,1,0)-pnorm(d[i],d[i+I[0]],0.01,1,0));
                  for(int j=0;j<N[0];j++){
                    if(X2[j+i*N[0]]==1){
                      L=L+log(pnorm(a[i+I[0]]*t[j+N[0]]-d[i],0,1,1,0)-pnorm(a[i+I[0]]*t[j+N[0]]-b_star,0,1,1,0))-log(pnorm(a[i+I[0]]*t[j+N[0]]-d[i],0,1,1,0)-pnorm(a[i+I[0]]*t[j+N[0]]-d[i+I[0]],0,1,1,0));
                    }
                    if(X2[j+i*N[0]]==2){
                      L=L+log(pnorm(a[i+I[0]]*t[j+N[0]]-b_star,0,1,1,0)-pnorm(a[i+I[0]]*t[j+N[0]]-d[i+2*I[0]],0,1,1,0))-log(pnorm(a[i+I[0]]*t[j+N[0]]-d[i+I[0]],0,1,1,0)-pnorm(a[i+I[0]]*t[j+N[0]]-d[i+2*I[0]],0,1,1,0));
                    }
                  }
                  if(log(runif(0,1))<L){
                    d[i+I[0]]=b_star;
                  }
                  
                  b_star=d[i+I[0]]-1;
                  while((b_star<d[i+I[0]])||(b_star>5)){
                    b_star=rnorm(d[i+2*I[0]],0.05);
                  }
                  L=log(pnorm(5,b_star,0.01,1,0)-pnorm(d[i+I[0]],b_star,0.01,1,0))-log(pnorm(5,d[i+2*I[0]],0.01,1,0)-pnorm(d[i+I[0]],d[i+2*I[0]],0.01,1,0));
                  for(int j=0;j<N[0];j++){
                    if(X2[j+i*N[0]]==2){
                      L=L+log(pnorm(a[i+I[0]]*t[j+N[0]]-d[i+I[0]],0,1,1,0)-pnorm(a[i+I[0]]*t[j+N[0]]-b_star,0,1,1,0))-log(pnorm(a[i+I[0]]*t[j+N[0]]-d[i+I[0]],0,1,1,0)-pnorm(a[i+I[0]]*t[j+N[0]]-d[i+2*I[0]],0,1,1,0));
                    }
                    if(X2[j+i*N[0]]==3){
                      L=L+pnorm(a[i+I[0]]*t[j+N[0]]-b_star,0,1,1,1)-pnorm(a[i+I[0]]*t[j+N[0]]-d[i+2*I[0]],0,1,1,1);
                    }
                  }
                  if(log(runif(0,1))<L){
                    d[i+2*I[0]]=b_star;
                  }
                }
              }
          }  
        PutRNGstate();
}
        
    
    
void GRM(int*X,double*Y,double*t,double*a,double*d,int*N,int*I,double*m,double*s,double*Th,double*A,double*D,int*nIt){
  /* X - categorical responses (length N*I), Y - continuous augmented resposnes (length N*I), 
   * t - person parameters (length N), a - item slopes (length I), 
   * d - item thresholds (length 4*I), N - sample size (length 1), I - number of items (length 1), 
   * m - mean of person parameters (length 1), s - variance of person parameters (length 1),
   * Th - chains of person parameters (length N*nIt), A - chains of item slopes (length I*nIt), 
   * D - chains of item thresholds (length 4*I*nIt), nIt - # iterations divided by 2 (thinning)
   */
  /* creating auxillary objects used during sampling*/
  double M=0;
  double S=0;
  double b_star=0;
  double L=0;
  double u=0;
  GetRNGstate();
  for(int gg=0;gg<nIt[0];gg++){/* loop over the iterations*/
    for(int h=0;h<2;h++){/* every iteration is repeated twice and only the second iteration is stored (thinning)*/
      /* Step 1: data augmentation, i.e., simulating a continuous response for every combination of an item (i) and a person (j)*/
      for(int i=0;i<I[0];i++){/*loop over items*/
        for(int j=0;j<N[0];j++){/* loop over persons*/
          if(X[j+i*N[0]]==0){
            u=runif(0,pnorm(d[i],a[i]*t[j],1,1,0));
          }
          if(X[j+i*N[0]]==1){
            u=runif(pnorm(d[i],a[i]*t[j],1,1,0),pnorm(d[i+I[0]],a[i]*t[j],1,1,0));
          }
          if(X[j+i*N[0]]==2){
            u=runif(pnorm(d[i+I[0]],a[i]*t[j],1,1,0),pnorm(d[i+2*I[0]],a[i]*t[j],1,1,0));
          }
          if(X[j+i*N[0]]==3){
            u=runif(pnorm(d[i+2*I[0]],a[i]*t[j],1,1,0),pnorm(d[i+3*I[0]],a[i]*t[j],1,1,0));
          }
          if(X[j+i*N[0]]==4){
            u=runif(pnorm(d[i+3*I[0]],a[i]*t[j],1,1,0),1);
          }
          Y[j+i*N[0]]=qnorm(u,a[i]*t[j],1,1,0);
        }
      }
      /* Step 2: sampling the person parameters */
      for(int j=0;j<N[0];j++){/*loop over persons*/
        M=0;
        S=1;
        /* compute the mean and variance of the conditional posterior*/
        for(int i=0;i<I[0];i++){/*loop over items*/
          if(X[j+i*N[0]]!=9){
            M=M+a[i]*(Y[j+i*N[0]]);
            S=S+a[i]*a[i];
          }
        }
        S=1/S;
        M=M*S;
        t[j]=rnorm(M,sqrt(S));
      }
      /* Step 3: sampling the item slopes*/
      for(int i=0;i<I[0];i++){/*loop over items*/
        M=0.5/4;
        S=1/4;
        /*compute the mean and the variance of the conditional posterior*/
        for(int j=0;j<N[0];j++){
          if(X[j+i*N[0]]!=9){
            M=M+t[j]*(Y[j+i*N[0]]);
            S=S+t[j]*t[j];
          }
        }
        S=1/S;
        M=M*S;
        /* sample from truncated normal by sampling from the normal until the value is positive*/
        a[i]=-1;
        while(a[i]<0){
          a[i]=rnorm(M,sqrt(S));
        }
      }
      /* Step 4: sampling the item threshold*/  
      for(int g=0;g<2;g++){ /* the step is repeated twice because of low acceptance rate of the Metropolis-Hastings step*/     
        for(int i=0;i<I[0];i++){/* loop over items*/
          b_star=1+d[i+I[0]];/*sample delta_1*/
          while((b_star<(-5))||(b_star>d[i+I[0]])){/* proposal is a truncated normal around the current value*/
            b_star=rnorm(d[i],0.05);
          }
          L=log(pnorm(d[i+I[0]],b_star,0.01,1,0)-pnorm(-5,b_star,0.01,1,0))-log(pnorm(d[i+I[0]],d[i],0.01,1,0)-pnorm(-5,d[i],0.01,1,0));;
          for(int j=0;j<N[0];j++){
            if(X[j+i*N[0]]==0){
              L=L+pnorm(a[i]*t[j]-b_star,0,1,0,1)-pnorm(a[i]*t[j]-d[i],0,1,0,1);
            }
            if(X[j+i*N[0]]==1){
              L=L+log(pnorm(a[i]*t[j]-b_star,0,1,1,0)-pnorm(a[i]*t[j]-d[i+I[0]],0,1,1,0))-log(pnorm(a[i]*t[j]-d[i],0,1,1,0)-pnorm(a[i]*t[j]-d[i+I[0]],0,1,1,0));
            }
          }
          if(log(runif(0,1))<L){
            d[i]=b_star;
          }
          /*sample delta_2*/
          b_star=1+d[i+2*I[0]];
          while((b_star>d[i+2*I[0]])||(b_star<d[i])){
            b_star=rnorm(d[i+I[0]],0.05);
          }
          L=log(pnorm(d[i+2*I[0]],b_star,0.01,1,0)-pnorm(d[i],b_star,0.01,1,0))-log(pnorm(d[i+2*I[0]],d[i+I[0]],0.01,1,0)-pnorm(d[i],d[i+I[0]],0.01,1,0));
          for(int j=0;j<N[0];j++){
            if(X[j+i*N[0]]==1){
              L=L+log(pnorm(a[i]*t[j]-d[i],0,1,1,0)-pnorm(a[i]*t[j]-b_star,0,1,1,0))-log(pnorm(a[i]*t[j]-d[i],0,1,1,0)-pnorm(a[i]*t[j]-d[i+I[0]],0,1,1,0));
            }
            if(X[j+i*N[0]]==2){
              L=L+log(pnorm(a[i]*t[j]-b_star,0,1,1,0)-pnorm(a[i]*t[j]-d[i+2*I[0]],0,1,1,0))-log(pnorm(a[i]*t[j]-d[i+I[0]],0,1,1,0)-pnorm(a[i]*t[j]-d[i+2*I[0]],0,1,1,0));
            }
          }
          if(log(runif(0,1))<L){
            d[i+I[0]]=b_star;
          }
          /* sample delta_3*/
          b_star=1+d[i+3*I[0]];
          while((b_star>d[i+3*I[0]])||(b_star<d[i+I[0]])){
            b_star=rnorm(d[i+2*I[0]],0.05);
          }
          L=log(pnorm(d[i+3*I[0]],b_star,0.01,1,0)-pnorm(d[i+I[0]],b_star,0.01,1,0))-log(pnorm(d[i+3*I[0]],d[i+2*I[0]],0.01,1,0)-pnorm(d[i+I[0]],d[i+2*I[0]],0.01,1,0));
          for(int j=0;j<N[0];j++){
            if(X[j+i*N[0]]==2){
              L=L+log(pnorm(a[i]*t[j]-d[i+I[0]],0,1,1,0)-pnorm(a[i]*t[j]-b_star,0,1,1,0))-log(pnorm(a[i]*t[j]-d[i+I[0]],0,1,1,0)-pnorm(a[i]*t[j]-d[i+2*I[0]],0,1,1,0));
            }
            if(X[j+i*N[0]]==3){
              L=L+log(pnorm(a[i]*t[j]-b_star,0,1,1,0)-pnorm(a[i]*t[j]-d[i+3*I[0]],0,1,1,0))-log(pnorm(a[i]*t[j]-d[i+2*I[0]],0,1,1,0)-pnorm(a[i]*t[j]-d[i+3*I[0]],0,1,1,0));
            }
          }
          if(log(runif(0,1))<L){
            d[i+2*I[0]]=b_star;
          }
          /* sample delta_4*/
          b_star=d[i+2*I[0]]-1;
          while((b_star<d[i+2*I[0]])||(b_star>5)){
            b_star=rnorm(d[i+3*I[0]],0.05);
          }
          L=log(pnorm(5,b_star,0.01,1,0)-pnorm(d[i+2*I[0]],b_star,0.01,1,0))-log(pnorm(5,d[i+3*I[0]],0.01,1,0)-pnorm(d[i+2*I[0]],d[i+3*I[0]],0.01,1,0));
          for(int j=0;j<N[0];j++){
            if(X[j+i*N[0]]==3){
              L=L+log(pnorm(a[i]*t[j]-d[i+2*I[0]],0,1,1,0)-pnorm(a[i]*t[j]-b_star,0,1,1,0))-log(pnorm(a[i]*t[j]-d[i+2*I[0]],0,1,1,0)-pnorm(a[i]*t[j]-d[i+3*I[0]],0,1,1,0));
            }
            if(X[j+i*N[0]]==4){
              L=L+pnorm(a[i]*t[j]-b_star,0,1,1,1)-pnorm(a[i]*t[j]-d[i+3*I[0]],0,1,1,1);
            }
          }
          if(log(runif(0,1))<L){
            d[i+3*I[0]]=b_star;
          }
          
          
        }
      }
      /* Step 5: Sample the mean of the person parameters*/
      M=0;
      for(int j=0;j<N[0];j++){
        M=M+t[j];
      }	
      m[0]=rnorm(1.00*M/N[0],sqrt(1.00/N[0]));
      /* Step 6: Sample the variance of the person parameters */
      S=0;
      for(int j=0;j<N[0];j++){
        S=S+(t[j]-m[0])*(t[j]-m[0]);
      }
      S=S/2;
      s[0]=1/rgamma(1.00*N[0]/2,1/S);
      /* Step 7: Re-scale the item and the person parameters to make sure that theta~N(0,1)*/
      for(int i=0;i<I[0];i++){
        for(int k=0;k<4;k++){
          d[i+k*I[0]]=d[i+k*I[0]]-m[0]*a[i];
        }  
        a[i]=a[i]*sqrt(s[0]);
      }
      for(int j=0;j<N[0];j++){
        t[j]=(t[j]-m[0])/sqrt(s[0]);
      }
    }  
    /* Save the sampled values (only every second value is saved due to thinning)*/
    for(int i=0;i<(4*I[0]);i++){
      D[i+(4*I[0])*gg]=d[i];
    }
    for(int i=0;i<I[0];i++){
      A[i+I[0]*gg]=a[i];
    }
    for(int j=0;j<N[0];j++){
      Th[j+N[0]*gg]=t[j];
    }
  }
  PutRNGstate();
}
