# Supplementary material for: Modeling Within- and Between-Person Differences in the Use of the Middle Category in Likert Scales
Source: Appl Psychol Meas. 2025 Mar 2;49(6):266–81. doi: 10.1177/01466216251322285 (PMC11873858; doi:10.1177/01466216251322285)
Supplement: Supplemental Material - Modeling Within- and Between-Person Differences in the Use of the Middle Category in Likert Scales [file sj-zip-1-apm-10.1177_01466216251322285.zip › RMM.R]

library(MASS)
library(statmod)
dyn.load('ResponseMixture.dll')

# Function for sampling the mean vector of person parameters 
# x - matrix of person parameters
# s - covariance matrix
# output - vector of means (m)
sample_mu=function(x,s){
  k=ncol(x)
  m0=rep(0,k)
  s0=matrix(c(rep(c(100,rep(0,k)),k-1),100),ncol=k)
  m=mvrnorm(1,solve(solve(s0)+nrow(x)*solve(s))%*%(solve(s0)%*%m0+nrow(x)*solve(s)%*%colMeans(x)),solve(solve(s0)+nrow(x)*solve(s)))
  return(m)
}

#Function for sampling the covariance matrix of the person parameters
# theta - matrix of person parameters
# mu - vector of means
# output - covariance matrix
sample_S=function (theta,mu)
{
  nS = ncol(theta) ## number of dimensions
  nP = nrow(theta) ## sample size
  mu = matrix(mu, ncol = 1, nrow = nS)
  S = matrix(rep(0, nS^2), ncol = nS, nrow = nS) ### sum of squares matrix
  for (i in 1:nP) {
    x = matrix(theta[i, ], ncol = 1, nrow = nS)
    x = x - mu
    S = S + x %*% t(x)
  }
  s = matrix(c(rep(c(1, rep(0, nS)), (nS - 1)), 1), nS, nS)
  S = S + s
  S = solve(S)
  Z = mvrnorm(n = (nP + nS + 2), mu = c(rep(0, nS)), Sigma = S) ### sampling from the inverse-Wishart (see Gelman et al. 1995)
  T = matrix(rep(0, nS^2), nS, nS)
  for (i in 1:(nP + nS + 2)) {
    z = matrix(Z[i, ], ncol = 1, nrow = nS)
    T = T + z %*% t(z)
  }
  T = solve(T)
  return(T)
}

# Function for computing the likelihood of the response mixture model with the person parameters in the 1st node integrated out (gauss-hermite quadrature with K nodes)
# X - matrix with the responses
# t - person parameters in the 2nd node
# a - slope in the 1st node
# alpha - item slopes in the 2nd node
# d - item thresholds in the 2nd node
# b - item intercept in the 1st node
# rho - correlation between the person parameters in the first and the second node
# output - log-likelihood of the RMM
MixtureLL=function(X,t,a,alpha,d,b,rho,K){
  d=matrix(d,ncol=4)
  N=nrow(X)
  n=ncol(X)
  y=gauss.quad(K,'hermite')$nodes
  w=gauss.quad(K,'hermite')$weights
  L1=matrix(ncol=n,nrow=N)
  T1=matrix(rep(t,n),ncol=n)
  A=matrix(rep(alpha,N),nrow=N,byrow=TRUE)
  D1=matrix(rep(d[,1],N),nrow=N,byrow=TRUE)
  D2=matrix(rep(d[,2],N),nrow=N,byrow=TRUE)
  D3=matrix(rep(d[,3],N),nrow=N,byrow=TRUE)
  D4=matrix(rep(d[,4],N),nrow=N,byrow=TRUE)
  B=matrix(rep(b,N),nrow=N,byrow=TRUE)
  LL=rep(0,N);
  for(k in 1:K){
    T2=sqrt(2*(1-rho^2))*y[k]+rho*T1
    l0=(pnorm(a*T2+B,0,1,0,0)*pnorm(A*T1-D1,0,1,0,0))
    l1=(pnorm(a*T2+B,0,1,0,0)*(pnorm(A*T1-D1,0,1,1,0)-pnorm(A*T1-D2,0,1,1,0)))
    l2=(pnorm(a*T2+B,0,1,1,0)+pnorm(a*T2+B,0,1,0,0)*(pnorm(A*T1-D2,0,1,1,0)-pnorm(A*T1-D3,0,1,1,0)))
    l3=(pnorm(a*T2+B,0,1,0,0)*(pnorm(A*T1-D3,0,1,1,0)-pnorm(A*T1-D4,0,1,1,0)))
    l4=(pnorm(a*T2+B,0,1,0,0)*(pnorm(A*T1-D4,0,1,1,0)));
    L=l0*(X==0)+l1*(X==1)+l2*(X==2)+l3*(X==3)+l4*(X==4)
    L=apply(L,1,prod)
    LL=LL+w[k]*L
  }
  LL=LL/sqrt(pi)
  return(sum(log(LL)))
}

# Function for computing the likelihood of the IRTree model with the person parameters in the 1st node integrated out (gauss-hermite quadrature with K nodes)
# X - matrix with the responses
# t - person parameters in the 2nd node
# a - slope in the 1st node
# alpha - item slopes in the 2nd node
# d - item thresholds in the 2nd node
# b - item intercept in the 1st node
# rho - correlation between the person parameters in the first and the second node
# output - log-likelihood of the IRTree model
IRTreeLL=function(X,t,a,alpha,d,b,rho,K){
  d=matrix(d,ncol=3)
  N=nrow(X)
  n=ncol(X)
  y=gauss.quad(K,'hermite')$nodes
  w=gauss.quad(K,'hermite')$weights
  L1=matrix(ncol=n,nrow=N)
  T1=matrix(rep(t,n),ncol=n)
  A=matrix(rep(alpha,N),nrow=N,byrow=TRUE)
  D1=matrix(rep(d[,1],N),nrow=N,byrow=TRUE)
  D2=matrix(rep(d[,2],N),nrow=N,byrow=TRUE)
  D3=matrix(rep(d[,3],N),nrow=N,byrow=TRUE)
  B=matrix(rep(b,N),nrow=N,byrow=TRUE)
  LL=rep(0,N);
  for(k in 1:K){
    T2=sqrt(2*(1-rho^2))*y[k]+rho*T1
    l0=(pnorm(a*T2+B,0,1,0,0)*pnorm(A*T1-D1,0,1,0,0))
    l1=(pnorm(a*T2+B,0,1,0,0)*(pnorm(A*T1-D1,0,1,1,0)-pnorm(A*T1-D2,0,1,1,0)))
    l2=pnorm(a*T2+B,0,1,1,0)
    l3=(pnorm(a*T2+B,0,1,0,0)*(pnorm(A*T1-D2,0,1,1,0)-pnorm(A*T1-D3,0,1,1,0)))
    l4=(pnorm(a*T2+B,0,1,0,0)*(pnorm(A*T1-D3,0,1,1,0)));
    L=l0*(X==0)+l1*(X==1)+l2*(X==2)+l3*(X==3)+l4*(X==4)
    L=apply(L,1,prod)
    LL=LL+w[k]*L
  }
  LL=LL/sqrt(pi)
  return(sum(log(LL)))
}

# Function for computing the likelihood of the graded response model
# X - matrix with the responses
# t - person parameters
# alpha - item slopes 
# d - item thresholds
# output - log-likelihood of the GRM
GRMLL=function(X,t,alpha,d){
  d=matrix(d,ncol=4)
  N=nrow(X)
  n=ncol(X)
  L1=matrix(ncol=n,nrow=N)
  T1=matrix(rep(t,n),ncol=n)
  A=matrix(rep(alpha,N),nrow=N,byrow=TRUE)
  D1=matrix(rep(d[,1],N),nrow=N,byrow=TRUE)
  D2=matrix(rep(d[,2],N),nrow=N,byrow=TRUE)
  D3=matrix(rep(d[,3],N),nrow=N,byrow=TRUE)
  D4=matrix(rep(d[,4],N),nrow=N,byrow=TRUE)
  LL=rep(0,N);
  l0=pnorm(A*T1-D1,0,1,0,0)
  l1=pnorm(A*T1-D1,0,1,1,0)-pnorm(A*T1-D2,0,1,1,0)
  l2=pnorm(A*T1-D2,0,1,1,0)-pnorm(A*T1-D3,0,1,1,0)
  l3=pnorm(A*T1-D3,0,1,1,0)-pnorm(A*T1-D4,0,1,1,0)
  l4=pnorm(A*T1-D4,0,1,1,0);
  L=l0*(X==0)+l1*(X==1)+l2*(X==2)+l3*(X==3)+l4*(X==4)
  L=apply(L,1,prod)
  return(sum(log(L)))
}

# Function for estimating the response mixture model
# X - response data with 5 categories from 0 to 4 (missing values coded as 9)
# nIt - number of iterations after thinning
# bu - number of iterations in the burnin after thining
# save.chains - Do the chains need to be saved? (TRUE or FALSE)
# DIC - Does DIC have to be computed (TRUE or FALSE)
# output list(est,chains,dic)
RMM=function(X,nIt,bu,save.chains=TRUE,DIC=TRUE){
  n=ncol(X) # number of items
  N=nrow(X) # number of persons
  X=as.matrix(X)
  # create a matrix of indicators for the middle category indicating whether it is informative (9 for non-middle category responses)
  Z=X
  Z[X!=2]=9
  Z[X==2]=rbinom(sum(X==2),1,0.5) # middle responses are randomly divided into infrmative (1) and non-informative (0)
  # creating pseudo-responses in the first and the second node
  Y=X+1
  Y[Z==0]=0 
  X1=(Y==0)*1
  X2=Y
  X2[Y==0]=10
  X2=X2-1
  # starting for the person parameters are ordered in the same way as the meanscores on the pseudoitems
  theta=cbind(sort(rnorm(N)),sort(rnorm(N)))
  XX=X2
  XX[X2==9]=NA
  theta[order(apply(XX,1,mean,na.rm=TRUE)),2]=theta[,2]
  XX=X1
  XX[X1==9]=NA
  theta[order(apply(XX,1,mean,na.rm=TRUE)),1]=theta[,1]
  # starting values for the item parameters
  alpha=cbind(rep(0.1,n),rep(0.1,n))
  beta=rnorm(n,-1.5,0.5)
  delta=matrix(ncol=4,nrow=n)
  for(j in 1:n){
    delta[j,]=c(-1.5,-0.5,0.5,1.5)
  }
  # starting values for the augmented continuous response in the two nodes
  Y1=X1
  Y2=X2
  # starting value for the correlation between the latent variables
  rho=0
  # object for computing the posterior probabilities for each middle category response to be informative
  ZZ=rep(0,n*N)
  # objects to save the chains for the model parameters
  Beta=matrix(ncol=nIt,nrow=n+1)
  Alpha=matrix(ncol=nIt,nrow=n)
  Delta=matrix(ncol=nIt,nrow=4*n)
  Theta=matrix(ncol=nIt,nrow=2*N)
  Rho=numeric(nIt)
  # set the values for the prior mean and variance of the item intercepts in the 1st node
  mB=-1
  vB=1
  for(It in 1:nIt){ # loop over iterations
    if(It<101){nH=1} # this means that the indicator Z will not yet be sampled (in the first 100 iterations we want to obtain somewhat stable estimates of the other model parameters)
    if(It>100){nH=0} # this means that the indicator Z will be sampled
    # Steps 1-9 are done within .C (see ResponseMixture.c code)
    tmp<-.C('RMM',as.integer(X1),as.double(Y1),as.integer(X2),as.double(Y2),as.integer(Z),as.double(theta),as.double(alpha),as.double(beta),as.double(delta),as.integer(N),as.integer(n),
          as.double(rho),as.integer(nH),as.double(mB),as.double(vB))
    X1=tmp[[1]]
    Y1=tmp[[2]]
    X2=tmp[[3]]
    Y2=tmp[[4]]
    Z=matrix(tmp[[5]],ncol=n)
    theta=matrix(tmp[[6]],ncol=2)
    alpha=matrix(tmp[[7]],ncol=2)
    beta=tmp[[8]]
    delta=matrix(tmp[[9]],ncol=4)
    # Step 10: sample the mean and the covariance matrix of the person parameters and re-scale all the parameters
    S=sample_S(theta,c(0,0))
    Mu=sample_mu(theta,S)
    theta[,1]=(theta[,1]-Mu[1])/sqrt(S[1,1])
    theta[,2]=(theta[,2]-Mu[2])/sqrt(S[2,2])
    beta=beta+Mu[1]*alpha[,1]
    for(j in 1:4){delta[,j]=delta[,j]-Mu[2]*alpha[,2]}
    alpha[,1]=alpha[,1]*sqrt(S[1,1])
    alpha[,2]=alpha[,2]*sqrt(S[2,2])
    S=cov2cor(S)
    rho=S[1,2]
    # save the results of the chains
    Beta[,It]=c(beta,alpha[1,1])
    Alpha[,It]=alpha[,2]
    Delta[,It]=c(delta)
    Theta[,It]=c(theta)
    Rho[It]=rho
    if(It>bu){
      ZZ=ZZ+Z
    }
    # after the first iterations reset the mean and the variance of the item intercept
    mB=-2
    vB=4
  }
  ZZ=ZZ/(nIt-bu)
  chains=NULL
  if(save.chains==TRUE){
    chains=list(Theta=Theta,Alpha=Alpha,A=Beta[n+1,],Beta=Beta,Delta=Delta,Rho=Rho)
  }
  est=list(theta=matrix(rowMeans(Theta[,-(1:bu)]),ncol=2),alpha=rowMeans(Alpha[,-(1:bu)]),a=mean(Beta[n+1,-(1:bu)]),beta=rowMeans(Beta[-(n+1),-(1:bu)]),Delta=matrix(rowMeans(Delta[,-(1:bu)]),ncol=4),rho=mean(Rho[-c(1:bu)]),Z=ZZ)
  dic=NULL
  if(DIC==TRUE){
   theta=cbind(Theta[(N+1):(2*N),-(1:bu)],rowMeans(Theta[(N+1):(2*N),-(1:bu)]))
   delta=cbind(Delta[,-(1:bu)],rowMeans(Delta[,-(1:bu)]))
   alpha=cbind(Alpha[,-(1:bu)],rowMeans(Alpha[,-(1:bu)]))
   a=c(Beta[n+1,-(1:bu)],mean(Beta[n+1,-(1:bu)]))
   beta=cbind(Beta[1:n,-(1:bu)],rowMeans(Beta[1:n,-(1:bu)]))
   rho=c(Rho[-(1:bu)],mean(Rho[-(1:bu)]))
   LL=mapply(theta=as.data.frame(theta),a=a,alpha=as.data.frame(alpha),delta=as.data.frame(delta),
            beta=as.data.frame(beta),rho=rho,FUN=function(theta,a,alpha,delta,beta,rho){
              MixtureLL(X,theta,a,alpha,delta,beta,rho,K=10)
            })
   Dhat=-2*LL[length(LL)]
   Dbar=-2*mean(LL[1:(nIt-bu)])
   pD=Dbar-Dhat
   dic=c(Dhat,pD,Dhat+2*pD)
   names(dic)<-c('Dhat','pD','DIC')
  }
  return(list(est=est,chains=chains,dic=dic))
}  
 
# Function for estimating the IRTree model
# X - response data with 5 categories from 0 to 4 (missing values coded as 9)
# nIt - number of iterations after thinning
# bu - number of iterations in the burnin after thining
# save.chains - Do the chains need to be saved? (TRUE or FALSE)
# DIC - Does DIC have to be computed (TRUE or FALSE)
# output list(est,chains,dic)
IRTree=function(X,nIt,bu,save.chains=TRUE,DIC=TRUE){
  n=ncol(X) # number of items
  N=nrow(X) # number of persons
  X=as.matrix(X)
  # creating pseudo-responses in the first and the second node
  X1=(X==0)*1
  X1[X==9]=9
  X2=X
  X2[X==2]=9
  X2[X==3]=2
  X2[X==4]=3
  # starting for the person parameters are ordered in the same way as the meanscores on the pseudoitems
  theta=cbind(sort(rnorm(N)),sort(rnorm(N)))
  XX=X2
  XX[X2==9]=NA
  theta[order(apply(XX,1,mean,na.rm=TRUE)),2]=theta[,2]
  XX=X1
  XX[X1==9]=NA
  theta[order(apply(XX,1,mean,na.rm=TRUE)),1]=theta[,1]
  # starting values for the item parameters
  alpha=cbind(rep(0.1,n),rep(0.1,n))
  beta=rnorm(n,-1.5,0.5)
  delta=matrix(ncol=3,nrow=n)
  for(j in 1:n){
    delta[j,]=c(-1,0,1)
  }
  # starting values for the augmented continuous response in the two nodes
  Y1=X1
  Y2=X2
  # starting value for the correlation between the latent variables
  rho=0
  # objects to save the chains for the model parameters
  Beta=matrix(ncol=nIt,nrow=n+1)
  Alpha=matrix(ncol=nIt,nrow=n)
  Delta=matrix(ncol=nIt,nrow=3*n)
  Theta=matrix(ncol=nIt,nrow=2*N)
  Rho=numeric(nIt)
  # set the values for the prior mean and variance of the item intercepts in the 1st node
  mB=-1
  vB=1
  for(It in 1:nIt){ # loop over iterations
    # Steps 1-8 are done within .C (see ResponseMixture.c code)
    tmp<-.C('IRTree',as.integer(X1),as.double(Y1),as.integer(X2),as.double(Y2),as.double(theta),as.double(alpha),as.double(beta),as.double(delta),as.integer(N),as.integer(n),
            as.double(rho),as.double(mB),as.double(vB))
    X1=tmp[[1]]
    Y1=tmp[[2]]
    X2=tmp[[3]]
    Y2=tmp[[4]]
    theta=matrix(tmp[[5]],ncol=2)
    alpha=matrix(tmp[[6]],ncol=2)
    beta=tmp[[7]]
    delta=matrix(tmp[[8]],ncol=3)
    # Step 9: sample the mean and the covariance matrix of the person parameters and re-scale all the parameters
    S=sample_S(theta,c(0,0))
    Mu=sample_mu(theta,S)
    theta[,1]=(theta[,1]-Mu[1])/sqrt(S[1,1])
    theta[,2]=(theta[,2]-Mu[2])/sqrt(S[2,2])
    beta=beta+Mu[1]*alpha[,1]
    for(j in 1:3){delta[,j]=delta[,j]-Mu[2]*alpha[,2]}
    alpha[,1]=alpha[,1]*sqrt(S[1,1])
    alpha[,2]=alpha[,2]*sqrt(S[2,2])
    S=cov2cor(S)
    rho=S[1,2]
    # save the results of the chains
    Beta[,It]=c(beta,alpha[1,1])
    Alpha[,It]=alpha[,2]
    Delta[,It]=c(delta)
    Theta[,It]=c(theta)
    Rho[It]=rho
    # re-set values for the prior of the item intercepts
  }
  chains=NULL
  if(save.chains==TRUE){
    chains=list(Theta=Theta,Alpha=Alpha,A=Beta[n+1,],Beta=Beta,Delta=Delta,Rho=Rho)
  }
  est=list(theta=matrix(rowMeans(Theta[,-(1:bu)]),ncol=2),alpha=rowMeans(Alpha[,-(1:bu)]),a=mean(Beta[n+1,-(1:bu)]),beta=rowMeans(Beta[-(n+1),-(1:bu)]),Delta=matrix(rowMeans(Delta[,-(1:bu)]),ncol=3),rho=mean(Rho[-c(1:bu)]),Z=ZZ)
  dic=NULL
  if(DIC==TRUE){
    theta=cbind(Theta[(N+1):(2*N),-(1:bu)],rowMeans(Theta[(N+1):(2*N),-(1:bu)]))
    delta=cbind(Delta[,-(1:bu)],rowMeans(Delta[,-(1:bu)]))
    alpha=cbind(Alpha[,-(1:bu)],rowMeans(Alpha[,-(1:bu)]))
    a=c(Beta[n+1,-(1:bu)],mean(Beta[n+1,-(1:bu)]))
    beta=cbind(Beta[1:n,-(1:bu)],rowMeans(Beta[1:n,-(1:bu)]))
    rho=c(Rho[-(1:bu)],mean(Rho[-(1:bu)]))
    LL=mapply(theta=as.data.frame(theta),a=a,alpha=as.data.frame(alpha),delta=as.data.frame(delta),
              beta=as.data.frame(beta),rho=rho,FUN=function(theta,a,alpha,delta,beta,rho){
                IRTreeLL(X,theta,a,alpha,delta,beta,rho,K=10)
              })
    Dhat=-2*LL[length(LL)]
    Dbar=-2*mean(LL[1:(nIt-bu)])
    pD=Dbar-Dhat
    dic=c(Dhat,pD,Dhat+2*pD)
    names(dic)<-c('Dhat','pD','DIC')
  }
  return(list(est=est,chains=chains,dic=dic))
}  

# Function for estimating the graded response model
# X - response data with 5 categories from 0 to 4 (missing values coded as 9)
# nIt - number of iterations after thinning
# bu - number of iterations in the burnin after thining
# save.chains - Do the chains need to be saved? (TRUE or FALSE)
# DIC - Does DIC have to be computed (TRUE or FALSE)
# output list(est,chains,dic)
GRM=function(X,nIt,bu,save.chains=TRUE,DIC=TRUE){
  n=ncol(X)
  N=nrow(X)
  X=as.matrix(X)
  # starting values for the person parameters ordered in the same way as the sumscores 
  theta=sort(rnorm(N))
  XX=X
  XX[X==9]=NA
  theta[order(apply(XX,1,mean,na.rm=TRUE))]=theta
  # starting values for the item parameters
  alpha=rep(0.1,n)
  delta=matrix(ncol=4,nrow=n)
  for(j in 1:n){
    delta[j,]=c(-0.5,-0.25,0.25,0.5)
  }
  # starting values for the augmented continuous response
  Y=X
  # mean and variance of the person parameters
  m.p=0
  s.p=1
  # creating the objects to save the chains of sampled values
  Th=matrix(0,ncol=nIt,nrow=N)
  A=matrix(0,ncol=nIt,nrow=n)
  D=matrix(0,ncol=nIt,nrow=4*n)
  tmp<-.C('GRM',as.integer(X),as.double(Y),as.double(theta),as.double(alpha),as.double(delta),as.integer(N),as.integer(n),
          as.double(m.p),as.double(s.p),as.double(Th),as.double(A),as.double(D),as.integer(nIt))
  Th=matrix(tmp[[10]],ncol=nIt)
  A=matrix(tmp[[11]],ncol=nIt)
  D=matrix(tmp[[12]],ncol=nIt)
  # computing the estimates (posterior means)
  est=list(t=rowMeans(Th[,-(1:bu)]),a=rowMeans(A[,-(1:bu)]),d=(rowMeans(D[,-(1:bu)])))
  # if required saving the chains
  chains=NULL
  if(save.chains==TRUE){
    chains=list(Th=Th,A=A,D=D)
  }
  # if required computing the DIC
  dic=NULL
  if(DIC==TRUE){
    theta=cbind(Th[,-(1:bu)],rowMeans(Th[,-(1:bu)]))
    delta=cbind(D[,-(1:bu)],(rowMeans(D[,-(1:bu)])))
    aa=cbind(A[,-(1:bu)],rowMeans(A[,-(1:bu)]))
    LL=mapply(t=as.data.frame(theta),alpha=as.data.frame(aa),d=as.data.frame(delta),
              FUN=function(t,alpha,d){GRMLL(X,t,alpha,d)})
    Dhat=-2*LL[length(LL)]
    Dbar=-2*mean(LL[1:(nIt-bu)])
    pD=Dbar-Dhat
    dic=c(Dhat,pD,Dhat+2*pD)
    names(dic)<-c('Dhat','pD','DIC')
  }
  return(list(est=est,chains=chains,dic=dic))
}
